# Supplementary material for: Annealing of ion tracks in apatite under pressure characterized in situ by small angle x-ray scattering
Source: Sci Rep. 2020 Jan 28;10:1367. doi: 10.1038/s41598-020-57600-y (PMC6987112; doi:10.1038/s41598-020-57600-y)
Supplement: Supplementary file 1 — Supplementary information [file 41598_2020_57600_MOESM1_ESM.xlsx]

## Sheet: Cover sheet
Title:
Annealing of ion tracks in apatite under pressure characterized in situ by small angle x-ray scattering
Authors:
D. Schauries, B. Afra, P. Mota-Santiago, C. Trautmann, M. Lang, R. C. Ewing, N. Kirby, and P. Kluth

## Sheet: Data
250C (1 GPa) - lightblue
time [min]	Intensity [a.u.]	Intensity [norm.]	Radius [nm]	Length [norm.]
-4.66667	116.8	1.168	5.389	1.02219
-1.26667	107.1	1.071	5.241	1.03489
2.13333	83	0.83	5.229	0.91523
4.4	73.4	0.734	5.225	0.861993
7.8	46.3	0.463	5.215	0.687243
11.2	33.2	0.332	5.226	0.579507
14.6	17	0.17	5.258	0.409649
250C (1 GPa) - darkblue
time [min]	Intensity [a.u.]	Intensity [norm.]	Radius [nm]	Length [norm.]
-1.16667	22	1	5.38	0.975982
-0.33333	22	1	5.315	1
3	11.5	0.522727	5.157	0.76798
3.83333	12.3	0.559091	5.066	0.823033
4.66667	10.98	0.499091	5.083	0.772425
7.16667	6.33	0.287727	5.078	0.58764
11.3333	3.12	0.141818	5.033	0.41997
320C
time [min]	Intensity [a.u.]	Intensity [norm.]	Radius [nm]	Length [norm.]
0	37	0.493333	5.03	0.702377
4.088	28	0.373333	5	0.618364
7.008	75	1	4.91	1
9.928	72	0.96	4.88	1.04095
12.848	67	0.893333	4.86	1.01244
15.768	68	0.906667	4.82	1.03697
18.688	71	0.946667	4.8	1.06844
21.608	70	0.933333	4.8	1.06089
24.528	69	0.92	4.77	1.06658
27.448	66	0.88	4.78	1.03878
30.368	67	0.893333	4.77	1.05101
33.288	66	0.88	4.76	1.04752
36.208	64	0.853333	4.74	1.04025
39.128	66	0.88	4.75	1.05194
42.048	65	0.866667	4.72	1.05725
44.968	61	0.813333	4.73	1.01988
47.888	64	0.853333	4.71	1.05355
50.808	63	0.84	4.7	1.04974
53.728	59	0.786667	4.7	1.01586
56.648	59	0.786667	4.69	1.0202
345C
time [min]	Intensity [a.u.]	Intensity [norm.]	Radius [nm]	Length [norm.]
-4.0516	211	1.56181	5.06	1.19598
-0.2894	163	1.20651	4.94	1.10287
0	135	1	4.95	1
2.0258	116	0.858623	4.87	0.957313
3.7622	121	0.895633	4.82	0.998117
6.0774	109	0.80681	4.77	0.967296
8.3926	104	0.7698	4.74	0.956847
10.7078	98	0.725389	4.7	0.944713
13.023	94	0.695781	4.68	0.933157
18.2322	83	0.61436	4.62	0.899783
20.5474	81	0.599556	4.59	0.900533
22.8626	78	0.57735	4.57	0.891451
25.1778	78	0.57735	4.55	0.899305
27.493	76	0.562546	4.53	0.895557
30.9658	79	0.584752	4.49	0.929402
34.4386	72	0.532939	4.46	0.899248
37.9114	74	0.547742	4.43	0.924041
41.3842	60	0.444115	4.41	0.839617
45.4358	60	0.444115	4.39	0.847285
48.3298	59	0.436714	4.34	0.859665
55.8542	61	0.451517	4.3	0.890452
365C
time [min]	Intensity [a.u.]	Intensity [norm.]	Radius [nm]	Length [norm.]
-5.265	157	1.23622	5.04	1.02113
-3.51	157	1.23622	5.03	1.02519
-1.755	147	1.15748	5.01	0.999944
0	127	1	4.83	1
2.34	112	0.88189	4.7	0.991758
4.68	102	0.80315	4.61	0.983763
7.02	89	0.700787	4.57	0.935093
9.36	100	0.787402	4.52	1.01325
11.7	85	0.669291	4.46	0.959472
14.04	79	0.622047	4.39	0.954722
16.38	66	0.519685	4.31	0.905336
380C
time [min]	Intensity [a.u.]	Intensity [norm.]	Radius [nm]	Length [norm.]
0	145	1	5.03	1
2.9	85	0.586207	4.8	0.840773
4.64	76	0.524138	4.67	0.839895
6.96	70	0.482759	4.58	0.83805
9.28	65	0.448276	4.48	0.84402
11.6	69	0.475862	4.43	0.889343
13.92	69	0.475862	4.38	0.909763
15.95	55	0.37931	4.37	0.815963
16.24	56	0.386207	4.27	0.862363
18.27	53	0.365517	4.31	0.823446
18.56	50	0.344828	4.2	0.842245
20.59	46	0.317241	4.23	0.796435
22.91	45	0.310345	4.16	0.814463
25.23	41	0.282759	4.12	0.792592
27.55	38	0.262069	4.05	0.789648
29.87	36	0.248276	3.99	0.791876
390C
time [min]	Intensity [a.u.]	Intensity [norm.]	Radius [nm]	Length [norm.]
-3.8025	283	1.39409	4.99	1.1108
-3.8025	296	1.45813	5.01	1.12697
0	203	1	4.84	1
0.2925	189	0.931034	4.76	0.997607
1.755	117	0.576355	4.52	0.87048
2.0475	148	0.729064	4.5	0.987753
3.8025	123	0.605911	4.4	0.941868
5.5575	103	0.507389	4.28	0.910906
7.8975	78	0.384236	4.13	0.851314
10.2375	72	0.35468	4.03	0.859011
11.9925	61	0.300493	3.97	0.814754
13.7475	48	0.236453	3.86	0.76452
